# Supplementary material for: Colon Histophysiological Features and Gut Microbiome in Tolerant and Susceptible to Oxygen Deficiency Wistar Rats After the Prolonged Intermittent Hypoxic Exposure
Source: Biomolecules. 2026 Jun 23;16(7):935. doi: 10.3390/biom16070935 (PMC13406623; doi:10.3390/biom16070935)
Supplement: Supplementary file 1 [file biomolecules-16-00935-s001.zip]

Archive with 2 entries (2 files):
- Table S1.xlsx
- Minimal dataset.xlsx
