# Supplementary material for: Colon Histophysiological Features and Gut Microbiome in Tolerant and Susceptible to Oxygen Deficiency Wistar Rats After the Prolonged Intermittent Hypoxic Exposure
Source: Biomolecules. 2026 Jun 23;16(7):935. doi: 10.3390/biom16070935 (PMC13406623; doi:10.3390/biom16070935)
Supplement: Supplementary file 1 [file biomolecules-16-00935-s001.zip › Table S1.xlsx]

## Sheet: Лист2
	Group	Subgroup	Total bacterial mass	Nornal microbiome																											Opportunistic microbiota (pathobionts)										Pathogenicity markers			Yeast fungi
				Actinomycetota (Actinobacteria)										Bacillota (Firmicutes)						Bacteroidota (Bacteroidetes)					Other			Firmicutes / Bacteroidetes
				Bifidobacterium spp	Bifidobacterium longum subsp. infantis	Bifidobacterium longum subsp. longum	Bifidobacterium bifidum	Bifidobacterium breve	Bifidobacterium adolescentis	Bifidobacterium catenulatum ssp	Bifidobacterium animalis subsp. lactis	Bifidobacterium dentium	Coriobacteriia	Clostridium leptum gr	Dialister+Allisonella+Megasphaera+Veillonella	Faecalibacterium prausnitzii	Lactobacillaceae	Lachnospiraceae	Lactococcus lactis	Alistipes spp	Bacteroides spp	Parabacteroides spp	Butyricimonas spp	Prevotella spp	Akkermansia muciniphila	Methanobrevibacter spp	Desulfovibrio spp	Firmicutes	Bacteroidetes	Firmicutes / Bacteroidetes	Clostridium difficile gr	Clostridium perfringens gr	E.coli	Enterobacterales	Enterococcus spp	Erysipelotrichaceae	Fusobacteriaceae	Peptoniphilaceae	Pseudomonas spp	Staphylococcus spp	Streptococcus spp	Staphylococcus aureus	Clostridioides difficile	Candida spp	C.albicans
	Tolerant	Control	10,3	3.8	-	-	-	-	-	-	-	-	8.1	9.5	8	5.4	7.8	8.7	-	7.7	8	8.6	5.8	9.6	-	8.7	6.5	36.3	39.7	0.914358	6.6	4.5	4.4	5.9	-	8.2	-	5.7	-	4.9	6.4	4.6	-	6.5	-
	Tolerant	Control	10,3	3.8	-	-	-	-	-	-	-	-	8	9.7	7.8	6.1	7	9	-	7.5	8.3	8.8	6.2	8.9	-	9	7.4	36.3	39.7	0.914358	6.8	4.4	5	6.4	-	7.9	6.8	6.5	-	5.4	6.4	-	-	6.6	-
	Tolerant	Control	10,2	6.5	-	-	-	-	-	-	6.3	-	8	9.8	8.1	6.7	8.1	8.9	-	7.4	7.8	8.8	6.1	8.9	-	9	7.4	37.9	39	0.971795	7.3	6.4	4.3	5.9	6.2	7.9	-	6.8	5.2	5.5	6.1	5.4	-	4.8	-
	Tolerant	Control	10	3.1	-	-	-	-	-	-	-	-	7.8	9.5	7.5	6.1	6.5	8.9	-	7.6	7.7	8.5	6	8.6	-	8.5	7.2	34.4	38.4	0.895833	5.8	5.3	-	5.6	-	7	-	6.4	4.6	-	5.4	-	-	6.2	-
	Tolerant	Control	10	4.3	-	-	-	-	-	-	-	-	8	9.6	7.6	6.1	7.4	8.9	-	7.6	8	8.7	6	9	-	8.8	7.1	36.1	39.3	0.918575	6.6	5.2	4.6	6	6.2	7.8	-	6.4	4.9	5.3	6.1	5	-	6	-
	Tolerant	5000 m	10	3.9	-	-	-	-	-	-	-	-	7.8	9.6	8.3	5.2	7.6	8.7	-	7.8	7.8	8.5	5.7	8.8	-	8.6	7.1	36.1	38.6	0.935233	6.8	6.3	4.9	5.6	6.3	7.5	-	6.3	-	5	6.3	-	-	4.3	-
	Tolerant	5000 m	10,1	4.6	-	-	-	-	-	-	4.8	-	7.5	9.4	7.7	5.2	7.3	8.7	-	7.5	8.1	8.6	5.5	8.9	-	8.8	6.4	34.4	38.6	0.891192	6.4	6.5	4	5.1	-	7.3	-	6.5	4.3	-	5.5	-	-	5	-
	Tolerant	5000 m	9,9	6.3	-	-	-	-	-	-	5.9	-	7.6	9.1	7.4	5.3	7.6	8.3	-	7.5	7.7	8.6	5.8	8.6	-	5	6.6	34.4	38.2	0.900524	6.5	6.4	4.1	5.5	-	7.2	-	5.9	-	4.5	5.8	-	-	6	-
	Tolerant	5000 m	10,3	4.2	-	-	-	-	-	-	4.4	-	7.7	9.8	8.6	8.5	6.7	8.9	-	6.1	7.4	8.4	5.8	9.6	-	8.6	7.1	39.1	37.3	1.04826	7.1	5.1	4.2	6.5	-	7.9	-	7	-	4.7	6.4	-	-	6.7	-
	Tolerant	5000 m	10.2	3.6	-	-	-	-	-	-	4.2	-	7.6	9.6	7.4	5.7	6.2	9	-	7.6	8.1	8.6	6.1	8.8	-	4.6	7.1	33.8	39.2	0.862245	5.7	-	4.1	5.2	-	7.2	-	6.4	-	4.2	5.5	4.5	-	4.6	-
	Tolerant	5000 m	10.1	4.2	-	-	-	-	-	-	4.6	-	7.6	9.6	7.7	5.3	7.3	8.7	-	7.5	7.8	8.6	5.8	8.8	-	8.6	7.1	34.4	38.6	0.900524	6.5	6.35	4.1	5.5	-	7.3	-	6.4	-	4.6	5.8	-	-	5	-
	Tolerant	7000 m	10,3	3.2	-	-	-	-	-	-	-	-	8.3	9.5	8.3	5.2	7.1	8.6	-	8.1	8.1	8.7	5.8	9.3	-	5.7	6.8	35.1	40	0.8775	6	-	4.8	5.7	6.2	7.8	-	5.7	-	4.7	5.9	-	3.8	4.8	-
	Tolerant	7000 m	10,3	3.5	-	-	-	-	-	-	-	-	8.1	9.6	7.8	5.7	6.8	8.8	-	7.8	8	8.7	6.4	9.4	-	8.9	6.8	35.5	40.3	0.880893	5.8	-	5.2	6.1	-	7.8	-	6.1	-	5.1	6.4	-	-	5.1	-
	Tolerant	7000 m	10,3	3.2	-	-	-	-	-	-	-	-	7.8	9.7	7.8	6.3	6.3	9.3	-	7.7	7.8	8.4	5.9	8.9	-	8.8	7.3	35.4	38.7	0.914729	6.2	-	-	6.3	-	7.6	6.8	6.6	4.8	4.3	5.7	-	-	5.2	-
	Tolerant	7000 m	10.1	2.7	-	-	-	-	-	-	-	-	7.7	9	7.1	4.6	6.9	8.3	-	7.6	7.9	8.5	6.3	9.2	-	5.3	6.3	32.6	39.5	0.825316	6	-	4.5	4.9	-	7.2	-	6.2	-	-	5.7	-	4.4	5.3	-
	Tolerant	7000 m	10.1	3.2	-	-	-	-	-	-	-	-	8	9.5	7.8	5.5	6.8	8.8	-	7.8	8	8.6	6.1	9.2	-	7.2	6.8	34.8	39.7	0.876574	6	-	4.8	5.8	6.2	7.6	6.8	6.2	4.8	4.7	5.9	-	4.1	5.1	-
	Susceptible	Control	10,3	3.9	-	-	-	-	-	-	-	-	8.3	9.5	8.4	5.5	7.4	8.8	-	7.6	7.7	8.5	5.8	9.4	-	8.7	7	36.5	39	0.935897	6.3	6	5.2	6.7	-	8.1	-	6.4	4.9	4.9	6.4	-	-	6.4	-
	Susceptible	Control	9	3.2	-	-	-	-	-	-	-	-	6.8	8.5	6.9	6.1	7.3	7.9	-	6.2	6.6	7.3	6.2	8.4	-	7.5	5.3	33.3	34.7	0.959654	6.3	6.6	-	5.4	5.1	6.7	-	4.7	-	4.6	5.1	-	-	6.5	-
	Susceptible	Control	10,3	3.4	-	-	-	-	-	-	-	-	8	9.8	8.3	5.8	7.3	9.3	-	7.1	8	8.4	6.1	9.3	-	8.6	7.5	37.1	38.9	0.953728	6.3	-	4.7	7.3	-	7.8	-	6.4	-	4.7	6.4	-	-	5.3	-
	Susceptible	Control	10.1	2.7	-	-	-	-	-	-	3.8	-	7.5	9.3	7.7	5.2	6.8	8.3	-	7.5	8.1	8.6	6	9	-	8.7	6.2	33.6	39.2	0.857143	6.3	-	-	4.9	-	7.2	-	6.4	-	4.9	5.6	-	-	5.1	-
	Susceptible	Control	9.6	3	-	-	-	-	-	-	-	-	7.5	8.6	6.9	5.3	6.7	8.3	-	6.7	7	8	5.8	8.4	-	8.3	6.2	33	35.9	0.91922	7.1	6.4	-	5.8	-	7.5	-	5.4	-	5.2	5.8	-	-	5.8	-
	Susceptible	5000 m	9,6	3.5	-	-	-	-	-	-	-	-	7.4	8.9	7.4	4.8	6.5	8.1	-	6.4	7.2	8	5.8	8.5	-	8.2	5.8	32.3	35.9	0.899721	6.1	5.1	-	5	-	7.4	-	6.4	4.5	-	5.5	-	-	6.1	-
	Susceptible	5000 m	10,2	4.9	-	-	-	-	-	-	4.7	-	8.2	9.8	8.2	5.9	7.7	9.1	-	7.8	7.5	8.6	6.2	8.6	-	8.9	7.8	37	38.7	0.956072	6.8	6.4	6.7	6.9	6.1	7.6	-	6.9	-	4.9	6.1	-	4.1	4.8	-
	Susceptible	5000 m	10,1	3.2	-	-	-	-	-	-	4	-	7.9	9.4	7.7	5.5	6.7	8.9	-	7.2	7.7	8.5	6.1	9.3	-	8.6	6.7	34.9	38.8	0.899485	6	6	-	6	-	7.7	-	7.1	4.9	4.5	6.1	-	-	6.4	-
	Susceptible	5000 m	10.1	4.6	-	-	-	-	-	-	4.7	-	7.9	9.5	8.1	5.5	7.7	8.7	-	7.2	7.4	8.5	6	8.8	-	8.9	7.2	35.9	37.9	0.94723	6.9	6.8	5.3	5.4	-	7.7	-	6.6	-	4.8	5.9	-	-	5.9	-
	Susceptible	5000 m	10.1	4	-	-	-	-	-	-	4.5	-	7.9	9.4	7.9	5.4	7.2	8.7	-	7.2	7.5	8.4	6	8.8	-	8.7	6.9	35.1	37.9	0.926121	6.5	6.1	6	5.8	-	7.6	-	6.8	-	4.7	5.9	-	4.1	5.8	-
	Susceptible	7000 m	10,3	3.9	-	-	-	-	-	-	-	-	8	9.8	8.2	6	7.4	9.1	-	7.5	7.7	8.4	5.8	9.4	-	8.6	6.9	37.5	38.8	0.966495	6.5	4.3	4.6	7	6.5	8	-	6.1	5	5.1	6.8	5	-	5.5	-
	Susceptible	7000 m	10,3	3.5	-	-	-	-	-	-	-	-	7.9	9.6	8.2	7.2	8.3	8.9	-	7.9	7.9	8.4	6.2	9.6	-	8.7	6.9	38.9	40	0.9725	6.1	-	5.7	6.4	-	8	-	5.6	-	5.5	6.3	4.8	-	4.8	-
	Susceptible	7000 m	10,2	3.6	-	-	-	-	-	-	-	-	7.9	9.6	8	7.1	7.3	9.1	-	7	7.5	8.4	6.1	9.3	-	8.7	7.4	37.6	38.3	0.981723	6.8	4.8	4.6	7.1	-	7.7	6.1	6.8	-	6	6.1	-	4.5	6.5	-
	Susceptible	7000 m	9.7	3.5	-	-	-	-	-	-	-	-	7.4	8.8	6.8	4.4	6.5	8	-	7.2	7.5	8.1	6	8.8	-	4	5.9	31.2	37.6	0.829787	6	-	4.9	5	-	7	-	5.3	-	4.1	5.5	-	-	4.6	-
	Susceptible	7000 m	9.7	3.6	-	-	-	-	-	-	-	-	7.8	9.5	7.8	6.2	7.4	8.8	-	7.4	7.7	8.3	6	9.3	-	7.5	6.8	36.3	38.7	0.937984	6.4	-	5	6.4	-	7.7	-	6	-	5.2	6.2	4.9	-	5.4	-
