# Supplementary material for: Colon Histophysiological Features and Gut Microbiome in Tolerant and Susceptible to Oxygen Deficiency Wistar Rats After the Prolonged Intermittent Hypoxic Exposure
Source: Biomolecules. 2026 Jun 23;16(7):935. doi: 10.3390/biom16070935 (PMC13406623; doi:10.3390/biom16070935)
Supplement: Supplementary file 1 [file biomolecules-16-00935-s001.zip › Minimal dataset.xlsx]

## Sheet: Лист1
	Group	Hif1a	Epas1	Hif3a
	Tolerant	0.000326726	0.0258727	0.000444307
	Tolerant	0.00137145	0.0190258	0.003113
	Tolerant	0	0.00453257	0.31309
	Tolerant	0.000275434	0.0696636	0.00706606
	Tolerant	0	0.013521	0.0351836
	Tolerant	0.000475718	0.0110156	0.00228918
	Tolerant	0	0.00838192	0.147685
	Tolerant	0.000315755	0.0328605	0.000941922
	Tolerant	0.00157222	0.0113984	0.00186501
	Tolerant	0.000716719	0.0149799	0.00236872
	Tolerant	0.00018917	0.021811	0.00123789
	Tolerant	0.000134437	0.00782847	0.00595677
	Tolerant	0.00206624	0.00300847	0.00271548
	Tolerant	0.000716719	0.0286643	0.00151943
	Tolerant	0.00271548	0.0296602	0.00050935
	Tolerant	0.000725071	0.0201483	0.0350657
	Tolerant	0.000326726	0.0149799	0.00236872
	Susceptible	0.0317571	0.619918	0.169305
	Susceptible	0.00575676	0.133302	0.00731157
	Susceptible	0.0403342	0.19409	0.175188
	Susceptible	0.0446862	0.222503	0.112375
	Susceptible	0.0317571	0.142726	0.455864
	Susceptible	0.00322116	0.302577	0.384299
	Susceptible	0.0102883	0.16362	0.0855077
	Susceptible	0.0980253	0.440557	0.358924
	Susceptible	0.0587272	0.411467	0.619918
	Susceptible	0.16362	0.371395	4.05661
	Susceptible	0.0980253	0.663744	0.263939
	Susceptible	0.0149799	0.559544	1.22744
	Susceptible	0	0.222503	0.384299
	Susceptible	0	0.255076	0.323968
	Susceptible	0.00960897	0.133302	0.384299
	Susceptible	0.0407192	0.322422	0.600616
